# Supplementary material for: Arsenite Exposure to Human RPCs (HRTPT) Produces a Reversible Epithelial Mesenchymal Transition (EMT): In-Vitro and In-Silico Study
Source: Int J Mol Sci. 2023 Mar 7;24(6):5092. doi: 10.3390/ijms24065092 (PMC10048886; doi:10.3390/ijms24065092)
Supplement: Supplementary file 1 [file ijms-24-05092-s001.zip]

Archive with 2 entries (2 files):
- Supplementary Figure S1v22.jpg
- Supplementary Tables.pdf
